# Supplementary material for: Preclinical Evaluation of the Safety, Toxicity and Efficacy of Genetically Modified Wharton’s Jelly Mesenchymal Stem/Stromal Cells Expressing the Antimicrobial Peptide SE-33
Source: Cells. 2025 Feb 26;14(5):341. doi: 10.3390/cells14050341 (PMC11898551; doi:10.3390/cells14050341)
Supplement: Supplementary file 1 [file cells-14-00341-s001.zip]

Archive with 1 entries (1 files):
- cells-3452206-supplementary.pdf
